# Supplementary material for: Generation of Brain Microvascular Endothelial-like Cells from Human iPS Cell-Derived Endothelial Progenitor Cells Using TGF-β Receptor Inhibitor, Laminin 511 Fragment, and Neuronal Cell Culture Supplements
Source: Pharmaceutics. 2022 Dec 2;14(12):2697. doi: 10.3390/pharmaceutics14122697 (PMC9785586; doi:10.3390/pharmaceutics14122697)
Supplement: Supplementary file 1 [file pharmaceutics-14-02697-s001.zip]

Archive with 1 entries (1 files):
- pharmaceutics-2045697-supplementary.pdf
